# Supplementary material for: 3D-Volumetric Shunt Measurement for Detection of High-Risk Esophageal Varices in Liver Cirrhosis
Source: J Clin Med. 2024 May 2;13(9):2678. doi: 10.3390/jcm13092678 (PMC11084829; doi:10.3390/jcm13092678)
Supplement: Supplementary file 1 [file jcm-13-02678-s001.zip]

Archive with 1 entries (1 files):
- jcm-2945934-supplementary.pdf
